# Supplementary material for: Prevalence and factors associated with psychological distress among patients on warfarin at the Uganda Heart Institute, Mulago Hospital
Source: BMC Psychiatry. 2022 May 20;22:349. doi: 10.1186/s12888-022-03998-w (PMC9123720; doi:10.1186/s12888-022-03998-w)
Supplement: Supplementary file 1 — Additional file 1. [file 12888_2022_3998_MOESM1_ESM.txt]

PHYCHOLOGICAL DISTRESS ANALYSIS

FINAL MODEL
======================================================
. logit pd_cat i.gender i.agecat i.educ_cat2 i.employme i.cvs_anycom i.cvs2_cat   i.cvs7_lpdiur i.ot1_majo
> r  i.ot4_social , or base nolog

Logistic regression                             Number of obs     =        185
                                                LR chi2(15)       =      68.86
                                                Prob > chi2       =     0.0000
Log likelihood = -79.001901                     Pseudo R2         =     0.3035

-----------------------------------------------------------------------------------
           pd_cat | Odds Ratio   Std. Err.      z    P>|z|     [95% Conf. Interval]
------------------+----------------------------------------------------------------
           gender |
            Male  |          1  (base)
          Female  |   .7635362   .3563798    -0.58   0.563     .3058666    1.906019
                  |
           agecat |
           18_34  |          1  (base)
           35_54  |   .9355819   .5023762    -0.12   0.901     .3265992    2.680085
             55+  |   1.725178   1.159999     0.81   0.417     .4618392    6.444315
                  |
        educ_cat2 |
Informal/primary  |          1  (base)
       Secondary  |   .5980831   .3111603    -0.99   0.323     .2157313    1.658097
  Post secondary  |    .422285   .2402155    -1.52   0.130     .1384849    1.287683
                  |
         employme |
employedfulltime  |          1  (base)
    selfemployed  |   1.862895    1.14195     1.01   0.310     .5602781    6.194025
      unemployed  |   4.560134   3.272832     2.11   0.035     1.117033    18.61613
         student  |   8.021454   6.841835     2.44   0.015     1.507397    42.68533
                  |
       cvs_anycom |
               0  |          1  (base)
               1  |   3.689773   2.061234     2.34   0.019     1.234495    11.02834
                  |
         cvs2_cat |
             <=6  |          1  (base)
            7_24  |   .2308435   .1377804    -2.46   0.014     .0716593    .7436402
           25_60  |   .3395541   .1978958    -1.85   0.064     .1083476    1.064139
             >60  |   1.135616   .6874327     0.21   0.834     .3467098    3.719607
                  |
      cvs7_lpdiur |
               0  |          1  (base)
               1  |   4.127551   1.903837     3.07   0.002     1.671379    10.19319
                  |
        ot1_major |
              no  |          1  (base)
             yes  |   2.612114   1.264801     1.98   0.047     1.011196    6.747592
                  |
       ot4_social |
              no  |          1  (base)
             yes  |   11.38331   6.692795     4.14   0.000     3.595887    36.03553
                  |
            _cons |   .0962538   .0955223    -2.36   0.018     .0137621    .6732095
-----------------------------------------------------------------------------------
Note: _cons estimates baseline odds.


MULTICOLLINEARITY CHECK IN FINAL MODEL (VIF)
=======================================================================
. * final check on multicollinearity using VIF  (requested by journal reviewer)
. vif, uncentered

    Variable |       VIF       1/VIF  
-------------+----------------------
    2.gender |      2.99    0.334747
      agecat |
          2  |      2.21    0.453120
          3  |      1.91    0.522953
   educ_cat2 |
          3  |      2.02    0.494970
          4  |      1.96    0.509756
    employme |
          2  |      2.69    0.372085
          3  |      1.78    0.562178
          4  |      1.40    0.715482
1.cvs_anycom |      1.66    0.601562
    cvs2_cat |
          2  |      2.16    0.462874
          3  |      2.20    0.453708
          4  |      1.78    0.561785
1.cvs7_lpd~r |      2.30    0.434090
 1.ot1_major |      1.71    0.586473
1.ot4_social |      1.48    0.677525
-------------+----------------------
    Mean VIF |      2.02


GOODNESS OF FIT CHECK IN FINAL MODEL
===================================================================
. estat gof, group(10) table

Logistic model for pd_cat, goodness-of-fit test

  (Table collapsed on quantiles of estimated probabilities)
  +--------------------------------------------------------+
  | Group |   Prob | Obs_1 | Exp_1 | Obs_0 | Exp_0 | Total |
  |-------+--------+-------+-------+-------+-------+-------|
  |     1 | 0.0287 |     0 |   0.3 |    19 |  18.7 |    19 |
  |     2 | 0.0614 |     0 |   0.8 |    18 |  17.2 |    18 |
  |     3 | 0.1076 |     1 |   1.5 |    18 |  17.5 |    19 |
  |     4 | 0.1544 |     4 |   2.4 |    14 |  15.6 |    18 |
  |     5 | 0.2077 |     3 |   3.4 |    16 |  15.6 |    19 |
  |-------+--------+-------+-------+-------+-------+-------|
  |     6 | 0.2614 |     3 |   4.3 |    15 |  13.7 |    18 |
  |     7 | 0.3776 |     6 |   6.1 |    13 |  12.9 |    19 |
  |     8 | 0.5714 |    11 |   9.1 |     7 |   8.9 |    18 |
  |     9 | 0.7539 |    13 |  12.7 |     6 |   6.3 |    19 |
  |    10 | 0.9861 |    15 |  15.5 |     3 |   2.5 |    18 |
  +--------------------------------------------------------+

       number of observations =       185
             number of groups =        10
      Hosmer-Lemeshow chi2(8) =         4.01
                  Prob > chi2 =         0.8566
