# Supplementary material for: Prevalence and factors associated with psychological distress among patients on warfarin at the Uganda Heart Institute, Mulago Hospital
Source: BMC Psychiatry. 2022 May 20;22:349. doi: 10.1186/s12888-022-03998-w (PMC9123720; doi:10.1186/s12888-022-03998-w)
Supplement: Supplementary file 2 — Additional file 2. [file 12888_2022_3998_MOESM2_ESM.txt]

CODEBOOK

Report generated          11. Oct 2019 2:27 AM

Data file:                C:\Users\Dr. Molly N\Desktop\database\PD study_2.rec
File label:               [none]
File date:                9. Oct 2019 6:09 AM
Checks applied:           Yes (Last revision 2. Oct 2019 10:57 PM)

Number of fields:         53

Records total:            64
Deleted records:           0
Used in codebook:         64 records

PARTICIPAN ---------------------------------------------------------- t initials
                   type:  Upper-case text

                missing:  0/64
          unique values:  48

               Examples:  SI
                          NF
                          KS
                          KE
                          WA

STUDY ------------------------------------------------------------------- number
                   type:  Upper-case text

                missing:  0/64
          unique values:  64

               Examples:  KM019
                          KM018
                          KM017
                          KMO16
                          KM015

DATE -------------------------------------------------------------------------- 
                   type:  Date (dmy)
            range/legal:  01/09/2019-01/01/2020

                missing:  1/64
                  range:  [09/09/2019 ; 03/10/2019]
          unique values:  17

AGE --------------------------------------------------------------------------- 
                   type:  Number
            range/legal:  18-100

                missing:  1/64
                  range:  [18 ; 84]
          unique values:  37

                   mean:  39.2222
              std. dev.:  14.5912

GENDER ------------------------------------------------------------------------ 
                   type:  Number
           value labels:  label_gender
            range/legal:  1-2

                missing:  1/64
                  range:  [1 ; 2]
          unique values:  3

             tabulation:   Freq.    Pct.  Value   Label
                              1     1.6       .  
                             26    40.6       1  Male
                             37    57.8       2  Female

EDUCATION --------------------------------------------------------------- status
                   type:  Number
           value labels:  label_education
            range/legal:  1-5

                missing:  1/64
                  range:  [1 ; 5]
          unique values:  6

             tabulation:   Freq.    Pct.  Value   Label
                              1     1.6       .  
                              1     1.6       1  Informal
                             23    35.9       2  Primary
                             24    37.5       3  Secondary
                             10    15.6       4  College
                              5     7.8       5  University

MARITAL ----------------------------------------------------------------- status
                   type:  Number
           value labels:  label_marital
            range/legal:  1-5

                missing:  1/64
                  range:  [1 ; 5]
          unique values:  6

             tabulation:   Freq.    Pct.  Value   Label
                              1     1.6       .  
                             21    32.8       1  single
                             36    56.3       2  married
                              2     3.1       3  divorced
                              3     4.7       4  separated
                              1     1.6       5  widowed

EMPLOYMENT -------------------------------------------------------------------- 
                   type:  Number
           value labels:  label_employment
            range/legal:  1-4

                missing:  2/64
                  range:  [1 ; 4]
          unique values:  5

             tabulation:   Freq.    Pct.  Value   Label
                              2     3.1       .  
                             15    23.4       1  employedfulltime
                             36    56.3       2  selfemployed
                              9    14.1       3  unemployed
                              2     3.1       4  student

RELIGION ---------------------------------------------------------------------- 
                   type:  Number
           value labels:  label_religion
            range/legal:  1-3

                missing:  1/64
                  range:  [1 ; 3]
          unique values:  4

             tabulation:   Freq.    Pct.  Value   Label
                              1     1.6       .  
                             47    73.4       1  christian
                              3     4.7       2  muslim
                             13    20.3       3  other

CVS1 -------------------------------------------------- underlying CVS diagnosis
                   type:  Number

                missing:  1/64
                  range:  [0 ; 66]
          unique values:  20

                   mean:  5.3175
              std. dev.:  9.6360

CVS2 -------------------------------------- length of time on warfarin in months
                   type:  Number

                missing:  6/64
                  range:  [0 ; 144]
          unique values:  24

                   mean:  34.5345
              std. dev.:  34.0999

CVS3 ------------------------------------------------------ other comorbidities1
                   type:  Number

                missing:  44/64
                  range:  [0 ; 7]
          unique values:  8

             tabulation:   Freq.    Pct.  Value   Label
                              5     7.8       0  
                              7    10.9       1  
                              1     1.6       2  
                              3     4.7       3  
                              1     1.6       4  
                              1     1.6       6  
                              2     3.1       7  
                             44    68.8       .  

CVS4 ------------------------------------------------------ other comorbidities2
                   type:  Number

                missing:  57/64
                  range:  [0 ; 5]
          unique values:  3

             tabulation:   Freq.    Pct.  Value   Label
                              6     9.4       0  
                              1     1.6       5  
                             57    89.1       .  

CVS5 ------------------------------------------------------ other comorbidities3
                   type:  Number

                missing:  58/64
                  range:  [0 ; 0]
          unique values:  2

             tabulation:   Freq.    Pct.  Value   Label
                              6     9.4       0  
                             58    90.6       .  

CVS4DATE1 --------------------------------------------------------------------- 
                   type:  Date (dmy)

                missing:  2/64
                  range:  [01/01/2000 ; 02/10/2019]
          unique values:  47

CVS4DOSE1 --------------------------------------------------------------------- 
                   type:  Text

                missing:  2/64
          unique values:  26

               Examples:  5/2.5
                          5/15
                          7.5
                          2.5/2.5/5
                          0000

CVS4INR1 ---------------------------------------------------------------------- 
                   type:  Number(2 decimals)

                missing:  4/64
                  range:  [0.00 ; 4.64]
          unique values:  49

                   mean:  2.3655
              std. dev.:  0.9499

CVS4DATE2 --------------------------------------------------------------------- 
                   type:  Date (dmy)

                missing:  12/64
                  range:  [01/01/2000 ; 12/11/2019]
          unique values:  45

CVS4DOSE2 --------------------------------------------------------------------- 
                   type:  Text

                missing:  13/64
          unique values:  26

               Examples:  3
                          5/7.5
                          7.5
                          2.5/2.5/5
                          0000

CVS4INR2 ---------------------------------------------------------------------- 
                   type:  Number(2 decimals)

                missing:  12/64
                  range:  [0.00 ; 6.10]
          unique values:  43

                   mean:  2.6681
              std. dev.:  1.0161

CVS6 -------------------------------------------------------- History of surgery
                   type:  Number
           value labels:  label_cvs6
                  jumps:  0>CVS71
            range/legal:  0-1

                missing:  1/64
                  range:  [0 ; 1]
          unique values:  3

             tabulation:   Freq.    Pct.  Value   Label
                              1     1.6       .  
                             36    56.3       0  no
                             27    42.2       1  yes

CVS7 ----------------------------------------------------------- Date of surgery
                   type:  Date (dmy)

                missing:  37/64
                  range:  [01/01/2008 ; 15/07/2019]
          unique values:  22

CVS71 ------------------------------ other chronic medications besides wsrfarin1
                   type:  Number

                missing:  11/64
                  range:  [0 ; 41]
          unique values:  17

                   mean:  5.0377
              std. dev.:  5.9430

CVS72 ------------------------------ other chronic medications besides wsrfarin2
                   type:  Number

                missing:  17/64
                  range:  [0 ; 17]
          unique values:  14

             tabulation:   Freq.    Pct.  Value   Label
                              2     3.1       0  
                              5     7.8       1  
                              7    10.9       2  
                              1     1.6       3  
                              8    12.5       4  
                              6     9.4       5  
                              7    10.9       6  
                              3     4.7       7  
                              2     3.1       8  
                              2     3.1       9  
                             17    26.6       .  
                              2     3.1      12  
                              1     1.6      16  
                              1     1.6      17  

                   mean:  5.0638
              std. dev.:  3.6809

CVS73 ------------------------------ other chronic medications besides wsrfarin3
                   type:  Number

                missing:  21/64
                  range:  [0 ; 19]
          unique values:  12

             tabulation:   Freq.    Pct.  Value   Label
                              3     4.7       0  
                              8    12.5       1  
                              9    14.1       2  
                              7    10.9       4  
                              2     3.1       5  
                              4     6.3       6  
                              5     7.8       7  
                              2     3.1       8  
                              1     1.6       9  
                             21    32.8       .  
                              1     1.6      18  
                              1     1.6      19  

                   mean:  4.3023
              std. dev.:  4.0147

CVS74 ------------------------------ other chronic medications besides wsrfarin4
                   type:  Number

                missing:  41/64
                  range:  [0 ; 14]
          unique values:  10

             tabulation:   Freq.    Pct.  Value   Label
                              5     7.8       0  
                              4     6.3       1  
                              6     9.4       2  
                              1     1.6       4  
                              1     1.6       5  
                              3     4.7       6  
                              1     1.6       7  
                              1     1.6       8  
                             41    64.1       .  
                              1     1.6      14  

CVS75 ------------------------------ other chronic medications besides wsrfarin5
                   type:  Number

                missing:  49/64
                  range:  [0 ; 15]
          unique values:  9

             tabulation:   Freq.    Pct.  Value   Label
                              6     9.4       0  
                              1     1.6       1  
                              1     1.6       2  
                              1     1.6       4  
                              3     4.7       5  
                              1     1.6       7  
                              1     1.6       8  
                             49    76.6       .  
                              1     1.6      15  

OT1 ---------------------------------------------------------- major life events
                   type:  Number
           value labels:  label_ot1
            range/legal:  0-1

                missing:  1/64
                  range:  [0 ; 1]
          unique values:  3

             tabulation:   Freq.    Pct.  Value   Label
                              1     1.6       .  
                             46    71.9       0  no
                             17    26.6       1  yes

OT2 --------------------------------------------------------------------- trauma
                   type:  Number
           value labels:  label_ot2
            range/legal:  0-1

                missing:  1/64
                  range:  [0 ; 1]
          unique values:  3

             tabulation:   Freq.    Pct.  Value   Label
                              1     1.6       .  
                             53    82.8       0  no
                             10    15.6       1  yes

OT3 --------------------------------------------------------- economic stressors
                   type:  Number
           value labels:  label_ot3
            range/legal:  0-1

                missing:  1/64
                  range:  [0 ; 1]
          unique values:  3

             tabulation:   Freq.    Pct.  Value   Label
                              1     1.6       .  
                             41    64.1       0  no
                             22    34.4       1  yes

OT4 ----------------------------------------------------------- social stressors
                   type:  Number
           value labels:  label_ot4
            range/legal:  0-1

                missing:  1/64
                  range:  [0 ; 1]
          unique values:  3

             tabulation:   Freq.    Pct.  Value   Label
                              1     1.6       .  
                             44    68.8       0  no
                             19    29.7       1  yes

OT5 ----------------------------------------------------- occupational stressors
                   type:  Number
           value labels:  label_ot5
            range/legal:  0-1

                missing:  1/64
                  range:  [0 ; 1]
          unique values:  3

             tabulation:   Freq.    Pct.  Value   Label
                              1     1.6       .  
                             34    53.1       0  no
                             29    45.3       1  yes

SRQ1 ----------------------------------------------- do you often have headaches
                   type:  Number
           value labels:  label_srq1
            range/legal:  0-1

                missing:  1/64
                  range:  [0 ; 1]
          unique values:  3

             tabulation:   Freq.    Pct.  Value   Label
                              1     1.6       .  
                             35    54.7       0  no
                             28    43.8       1  yes

SRQ2 ----------------------------------------------------- is your appetite poor
                   type:  Number
           value labels:  label_srq2
            range/legal:  0-1

                missing:  1/64
                  range:  [0 ; 1]
          unique values:  3

             tabulation:   Freq.    Pct.  Value   Label
                              1     1.6       .  
                             16    25.0       0  no
                             47    73.4       1  yes

SRQ3 -------------------------------------------------------- do you sleep badly
                   type:  Number
           value labels:  label_srq3
            range/legal:  0-1

                missing:  1/64
                  range:  [0 ; 1]
          unique values:  3

             tabulation:   Freq.    Pct.  Value   Label
                              1     1.6       .  
                             49    76.6       0  no
                             14    21.9       1  yes

SRQ4 ------------------------------------------------- are you easily frightened
                   type:  Number
           value labels:  label_srq4
            range/legal:  0-1

                missing:  1/64
                  range:  [0 ; 1]
          unique values:  3

             tabulation:   Freq.    Pct.  Value   Label
                              1     1.6       .  
                             44    68.8       0  no
                             19    29.7       1  yes

SRQ5 ------------------------------------------------------- do your hands shake
                   type:  Number
           value labels:  label_srq5
            range/legal:  0-1

                missing:  1/64
                  range:  [0 ; 1]
          unique values:  3

             tabulation:   Freq.    Pct.  Value   Label
                              1     1.6       .  
                             49    76.6       0  no
                             14    21.9       1  yes

SRQ6 ------------------------------------- do you feel nervous, tense or worried
                   type:  Number
           value labels:  label_srq6
            range/legal:  0-1

                missing:  1/64
                  range:  [0 ; 1]
          unique values:  3

             tabulation:   Freq.    Pct.  Value   Label
                              1     1.6       .  
                             39    60.9       0  no
                             24    37.5       1  yes

SRQ7 --------------------------- do you often experience constipation, heartburn
                   type:  Number
           value labels:  label_srq7
            range/legal:  0-1

                missing:  1/64
                  range:  [0 ; 1]
          unique values:  3

             tabulation:   Freq.    Pct.  Value   Label
                              1     1.6       .  
                             52    81.3       0  no
                             11    17.2       1  yes

SRQ8 ------------------------------------------------ difficulties with thinking
                   type:  Number
           value labels:  label_srq8
            range/legal:  0-1

                missing:  1/64
                  range:  [0 ; 1]
          unique values:  3

             tabulation:   Freq.    Pct.  Value   Label
                              1     1.6       .  
                             38    59.4       0  no
                             25    39.1       1  yes

SRQ9 ------------------------------------------------------- do you feel unhappy
                   type:  Number
           value labels:  label_srq9
            range/legal:  0-1

                missing:  1/64
                  range:  [0 ; 1]
          unique values:  3

             tabulation:   Freq.    Pct.  Value   Label
                              1     1.6       .  
                             47    73.4       0  no
                             16    25.0       1  yes

SRQ10 --------------------------------- feeling of wanting to cry but you cannot
                   type:  Number
           value labels:  label_srq10
            range/legal:  0-1

                missing:  1/64
                  range:  [0 ; 1]
          unique values:  3

             tabulation:   Freq.    Pct.  Value   Label
                              1     1.6       .  
                             55    85.9       0  no
                              8    12.5       1  yes

SRQ11 -------------------------------- difficulty to enjoy your daily activities
                   type:  Number
           value labels:  label_srq11
            range/legal:  0-1

                missing:  2/64
                  range:  [0 ; 1]
          unique values:  3

             tabulation:   Freq.    Pct.  Value   Label
                              2     3.1       .  
                             42    65.6       0  no
                             20    31.3       1  yes

SRQ12 ---------------------------------- difficulty deciding on daily activities
                   type:  Number
           value labels:  label_srq12
            range/legal:  0-1

                missing:  1/64
                  range:  [0 ; 1]
          unique values:  3

             tabulation:   Freq.    Pct.  Value   Label
                              1     1.6       .  
                             47    73.4       0  no
                             16    25.0       1  yes

SRQ13 --------------------------------- trouble completing your daily activities
                   type:  Number
           value labels:  label_srq13
            range/legal:  0-1

                missing:  1/64
                  range:  [0 ; 1]
          unique values:  3

             tabulation:   Freq.    Pct.  Value   Label
                              1     1.6       .  
                             41    64.1       0  no
                             22    34.4       1  yes

SRQ14 ----------------------------- are you unable to play a useful part in life
                   type:  Number
           value labels:  label_srq14
            range/legal:  0-1

                missing:  1/64
                  range:  [0 ; 1]
          unique values:  3

             tabulation:   Freq.    Pct.  Value   Label
                              1     1.6       .  
                             47    73.4       0  no
                             16    25.0       1  yes

SRQ15 ----------------------------------------- have you lost interest in things
                   type:  Number
           value labels:  label_srq15
            range/legal:  0-1

                missing:  1/64
                  range:  [0 ; 1]
          unique values:  3

             tabulation:   Freq.    Pct.  Value   Label
                              1     1.6       .  
                             58    90.6       0  no
                              5     7.8       1  yes

SRQ16 ------------------------------ do you feel that you are a worthless person
                   type:  Number
           value labels:  label_srq16
            range/legal:  0-1

                missing:  1/64
                  range:  [0 ; 1]
          unique values:  3

             tabulation:   Freq.    Pct.  Value   Label
                              1     1.6       .  
                             60    93.8       0  no
                              3     4.7       1  yes

SRQ17 -------------------- has the thought of ending your life been on your mind
                   type:  Number
           value labels:  label_srq17
            range/legal:  0-1

                missing:  1/64
                  range:  [0 ; 1]
          unique values:  3

             tabulation:   Freq.    Pct.  Value   Label
                              1     1.6       .  
                             58    90.6       0  no
                              5     7.8       1  yes

SRQ18 ------------------------------------------- do you feel tired all the time
                   type:  Number
           value labels:  label_srq18
            range/legal:  0-1

                missing:  1/64
                  range:  [0 ; 1]
          unique values:  3

             tabulation:   Freq.    Pct.  Value   Label
                              1     1.6       .  
                             51    79.7       0  no
                             12    18.8       1  yes

SRQ19 ----------------------- do you have uncomfortable feelings in your stomach
                   type:  Number
           value labels:  label_srq19
            range/legal:  0-1

                missing:  1/64
                  range:  [0 ; 1]
          unique values:  3

             tabulation:   Freq.    Pct.  Value   Label
                              1     1.6       .  
                             48    75.0       0  no
                             15    23.4       1  yes

SRQ20 ----------------------------------------------------- are you easily tired
                   type:  Number
           value labels:  label_srq20
            range/legal:  0-1

                missing:  1/64
                  range:  [0 ; 1]
          unique values:  3

             tabulation:   Freq.    Pct.  Value   Label
                              1     1.6       .  
                             40    62.5       0  no
                             23    35.9       1  yes

COMMENT -------------------------------------------------------- general comment
                   type:  Text

                missing:  1/64
          unique values:  29

               Examples:  no CVS dx
                          good
                          complete
                          complete
                          no data on stability
